# Supplementary material for: A Bitter Taste Receptor as a Novel Molecular Target on Cancer-Associated Fibroblasts in Pancreatic Ductal Adenocarcinoma
Source: Pharmaceuticals (Basel). 2023 Mar 3;16(3):389. doi: 10.3390/ph16030389 (PMC10058050; doi:10.3390/ph16030389)
Supplement: Supplementary file 1 [file pharmaceuticals-16-00389-s001.zip]

Archive with 2 entries (2 files):
- pharmaceuticals-2107205 Supplemental-Figures.pdf
- pharmaceuticals-2107205 Supplemental-Table S1.xlsx
